# Supplementary material for: Artificial intelligence methods to detect heart failure with preserved ejection fraction within electronic health records: an equitable disease detection model
Source: Eur Heart J Digit Health. 2025 Sep 16;7(1):ztaf107. doi: 10.1093/ehjdh/ztaf107 (PMC12821069; doi:10.1093/ehjdh/ztaf107)
Supplement: ztaf107_Supplementary_Data [file ztaf107_supplementary_data.zip]

Archive with 11 entries (11 files):
- Supplementary_Document_1.docx
- Supplementary_Document_2.docx
- Supplementary_Figure_1.docx
- Supplementary_Figure_2.docx
- Supplementary_Figure_3.docx
- Supplementary_Figure_4.docx
- Supplementary_Figure_5.docx
- Supplementary_Figure_6.docx
- Supplementary_Table_1.docx
- Supplementary_Table_2.docx
- Supplementary_Table_3.docx
